# Supplementary material for: Early Motor Repertoire of Very Preterm Infants and Relationships with 2-Year Neurodevelopment
Source: J Clin Med. 2022 Mar 25;11(7):1833. doi: 10.3390/jcm11071833 (PMC9000187; doi:10.3390/jcm11071833)
Supplement: Supplementary file 1 [file jcm-11-01833-s001.zip]

Archive with 1 entries (1 files):
- jcm-1617092-supplementary.pdf
